# Supplementary material for: A Formalism for Evaluating Analytically the Cross-Correlation Structure of a Firing-Rate Network Model
Source: J Math Neurosci. 2015 Mar 15;5:6. doi: 10.1186/s13408-015-0020-y (PMC4385226; doi:10.1186/s13408-015-0020-y)
Supplement: Supplementary file 1 — Python code. (PY 24 KB) [file 13408_2015_20_MOESM1_ESM.py]

######################################################################################################################################################################
#                                                                                                                                                                    #
#                                                                                                                                                                    #
#              This code shows the comparison between the numerical and analytical correlation between any two pair of neurons in a complete network.                #
#                           For each variable in this software we have used a notation as close as possible to that of the main article.                             #
#                                                                                                                                                                    #
#                                                                                                                                                                    #
######################################################################################################################################################################


import numpy as np
from scipy import special
import pylab as plt


######################################################################################################################################################################
########################################################################                      ########################################################################
########################################################################  NETWORK PARAMETERS  ########################################################################
########################################################################                      ########################################################################
######################################################################################################################################################################


t_i = 0.                                    # Initial and
t_f = 10.                                   # final time for the numerical integration
Deltat = 0.1                                # Integration time step
N = 10                                      # Number of neurons in the network (it must be even, if we use the expression of Jv shown below, see Lines 88-91 of this code)
mathcalT = 10000                            # Number of Trials or Monte Carlo repetitions, see Section 7
tau = 1.                                    # Membrane time constant

sigma_0 = 0.1                               # Standard deviation of the Brownian motions, see Eq. (2.1)
sigma_1 = 0.1                               # Standard deviation of the initial conditions, see Eq. (2.1)
sigma_2 = 0.1                               # Standard deviation of the random component of the synaptic weights, see Eq. (2.5)
sigma_3 = 0.1                               # Strength of the heterogeneous and time-varying component of the synaptic weights, see Eq. (2.7)
sigma_4 = 0.1                               # Strength of the heterogeneous and time-varying component of the external input currents, see Eq. (2.9)

C0 = 0.4                                    # Correlation of the Brownian motions, see Eq. (2.3)
C1 = 0.5                                    # Correlation of the initial conditions, see Eq. (2.4)
C2 = 0.6                                    # Correlation of the synaptic weights, see Eq. (2.6)

Gamma = 1.                                  # Strength of the synaptic weights
Jc = Gamma                                  # Constant component of the synaptic weights, see Eq. 2.7 and Sec. 6

nu_max = 1.                                 # Parameters of the sigmoidal activation function: maximum amplitude,
Lambda= 1.                                  # slope and
V_T = 0.                                    # threshold, see Eq. (2.2)


n_time = int((t_f - t_i)/Deltat) + 1        # Number of time steps for the integration of the differential equations


Ic = 1.                                     # Constant component of the external input current, see Eq. (2.9)
Iv = np.zeros((n_time, N), dtype=float)     # Heterogeneous and time-varying component of the external input current
I = np.zeros((n_time, N), dtype=float)      # Total external input current

for i in range(0, n_time):                  # See Eq. (7.1)

    Iv[i,0:N/2] = np.sin(4*(t_i+i*Deltat))
    Iv[i,N/2:N] = 1. - np.exp(-2*(t_i+i*Deltat))
    I[i,:] = Ic*np.ones(N, dtype=float) + sigma_4*Iv[i,:]


tolerance = 0.00001                         # Tolerance for the Newton's method used to solve Eq. (3.3)
First_Neuron = 0                            # Indices of the neurons between which we calculate the correlation (it must be First_Neuron != Second_Neuron).
Second_Neuron = 1                           # The reader can easily check that correlation does not depend on this choice for a complete network.


######################################################################################################################################################################
#########################################################################                    #########################################################################
#########################################################################  SYNAPTIC WEIGHTS  #########################################################################
#########################################################################                    #########################################################################
######################################################################################################################################################################


T = np.ones(N, dtype=float) - np.identity(N, dtype=float)       # Topology or adjacency matrix of the complete network
M = np.sum(T[0,:])                                              # Number of incoming connections per neuron (vertex degree), see Eq. (2.8)


Jv = np.zeros((n_time, N, N), dtype=float)                      # Heterogeneous and time-varying component of the synaptic weights, see Eq. (2.7)
J = np.zeros((n_time, N, N), dtype=float)                       # Total synaptic weights


for i in range(0, n_time):                                      # See Eq. (7.1)

    Jv[i,0:N/2,0:N/2] = 1./(1. + pow(t_i+i*Deltat, 2))
    Jv[i,0:N/2,N/2:N] = (1. + special.erf(2.*(t_i+i*Deltat)))/2.
    Jv[i,N/2:N,0:N/2] = (1. + np.exp(-(t_i+i*Deltat))*np.cos(3.*(t_i+i*Deltat)))/2.
    Jv[i,N/2:N,N/2:N] = 1.


###################################################################################################################################################################
###########################################################################             ###########################################################################
###########################################################################  FUNCTIONS  ###########################################################################
###########################################################################             ###########################################################################
###################################################################################################################################################################


def X(V):       # Logistic activation function, see Eq. (2.2)

    return nu_max/(1. + np.exp(Lambda*(V_T - V)))


X_vectorized = np.vectorize(X)


def derivativeX(V):
    
    return nu_max*Lambda*np.exp(Lambda*(V_T - V))/pow(1. + np.exp(Lambda*(V_T - V)),2)


def Euler_Maruyama(temporal_index, V_in):

    V_out = V_in + (- V_in/tau + np.dot(J[temporal_index,:,:],X_vectorized(V_in)) + I[temporal_index,:])*Deltat + sigma_0*DeltaB

    return V_out


###################################################################################################################################################################
########################################################################                   ########################################################################
########################################################################  NEWTON'S METHOD  ########################################################################
########################################################################                   ########################################################################
###################################################################################################################################################################


mu = 1.         # Initial guess for finding the solution of Eq. (3.3)


for n in range(0, 100):

    mu -= (tau*(Gamma*X(mu)+Ic) - mu)/(tau*Gamma*derivativeX(mu) - 1.)


##################################################################################################################################################################
############################################################################          ############################################################################
############################################################################  CHECKS  ############################################################################
############################################################################          ############################################################################
##################################################################################################################################################################


stop = 0


if(abs(-mu/tau + Gamma*X(mu) + Ic) > tolerance):      # Check the solution of the Newton's method

    print "ERROR: Newton's method did not converge. Please try to change the initial guess.\n"
    stop = 1


if(C0 < 1./(1.-N) or C0 > 1):                         # Check the covariance matrix of the Brownian motions

    print "ERROR: The covariance matrix of the Brownian motions is not positive-semidefinite. C0 must be between " + str(round(1./(1.-N), 7)) + " and 1.\n"
    stop = 1


if(C1 < 1./(1.-N) or C1 > 1):                         # Check the covariance matrix of the initial conditions

    print "ERROR: The covariance matrix of the initial conditions is not positive-semidefinite. C1 must be between " + str(round(1./(1.-N), 7)) + " and 1.\n"
    stop = 1


if(C2 < 1./(1.+N-pow(N,2)) or C2 > 1):                # Check the covariance matrix of the synaptic weights

    print "ERROR: The covariance matrix of the synaptic weights is not positive-semidefinite. C2 must be between " + str(round(1./(1.+N-pow(N,2)), 7)) + " and 1.\n"
    stop = 1


if(stop):

    raw_input("Press ENTER to exit")
    quit()

    

###################################################################################################################################################################
#####################################################################                         #####################################################################
#####################################################################  NUMERICAL INTEGRATION  #####################################################################
#####################################################################                         #####################################################################
###################################################################################################################################################################


potentials = np.zeros((n_time, N), dtype=float)                                                             # Solutions of the exact neural equations (2.1)
means = np.zeros((n_time, 2), dtype=float)                                                                  # Mean of the membrane potentials
second_moments = np.zeros((n_time, 2), dtype=float)                                                         # Mean of the membrane potential squared: it will be used for the calculation of the variance
mean_product = np.zeros(n_time, dtype=float)                                                                # Mean of the product between the membrane potentials of two neurons: it will be used for the calculation of the covariance


time = np.linspace(t_i, t_f, n_time)                                                                        # Time axis


Cov0 = np.identity(N) + C0*(np.ones((N, N), dtype=float) - np.identity(N))                                  # Covariance matrix of the Brownian motions, see Eq. (2.3)
Cov1 = np.identity(N) + C1*(np.ones((N, N), dtype=float) - np.identity(N))                                  # Covariance matrix of the initial conditions, see Eq. (2.4)
Cov2 = np.identity(pow(N,2)) + C2*(np.ones((pow(N,2), pow(N,2)), dtype=float) - np.identity(pow(N,2)))      # WARNING: this is not the real covariance matrix of the synaptic weights
                                                                                                            # as given by Eq. (2.6). Here we are telling Python to generate N^2 random numbers
                                                                                                            # with variances 1 and cross-correlations C2. Due to the multiplication with the matrix T
                                                                                                            # (see Line 243), the N exceeding random numbers corresponding to the entries T_ii will be removed.

                                                                                                        
print "Please wait..."


for m in range(0, mathcalT):                                                                                # Repetition over mathcalT trials


    V0 = mu*np.ones(N, dtype=float) + sigma_1*np.random.multivariate_normal(np.zeros(N, dtype=float),Cov1)  # Random initial conditions

    W = np.reshape(np.random.multivariate_normal(np.zeros(pow(N,2)),Cov2), (N,N))                           # Random component of the synaptic weights
    

    ############################################### Set the initial conditions


    potentials[0,:] = V0
    input_state = potentials[0,:]                                                                          

    means[0,0] += potentials[0,First_Neuron]                                                                # Update the statistics at t = t_i
    means[0,1] += potentials[0,Second_Neuron]
    second_moments[0,0] += pow(potentials[0,First_Neuron],2)
    second_moments[0,1] += pow(potentials[0,Second_Neuron],2)
    mean_product[0] += potentials[0,First_Neuron]*potentials[0,Second_Neuron]


    ############################################### Integrate the differential equations


    for i in range(1, n_time):
        

        J[i,:,:] = T*(Jc + sigma_2*W + sigma_3*Jv[i,:,:])/float(M)
        
        DeltaB = np.sqrt(Deltat)*np.random.multivariate_normal(np.zeros(N, dtype=float),Cov0)               # Brownian motions
        

        ###############################################
        
        
        output_state = Euler_Maruyama(i, input_state)
        input_state = output_state
        
        potentials[i,:] = output_state

        means[i,0] += potentials[i,First_Neuron]                                                            # Update the statistics at every time step
        means[i,1] += potentials[i,Second_Neuron]
        second_moments[i,0] += pow(potentials[i,First_Neuron],2)
        second_moments[i,1] += pow(potentials[i,Second_Neuron],2)
        mean_product[i] += potentials[i,First_Neuron]*potentials[i,Second_Neuron]


###################################################################################################################################################################
#####################################################################                         #####################################################################
#####################################################################  NUMERICAL CORRELATION  #####################################################################
#####################################################################                         #####################################################################
###################################################################################################################################################################


Variance_numerical = np.zeros((n_time, 2), dtype=float)
Covariance_numerical = np.zeros(n_time, dtype=float)
Correlation_numerical = np.zeros(n_time, dtype=float)


for i in range(0, n_time):

    Variance_numerical[i,:] = (second_moments[i,:]/float(mathcalT)) - (pow(means[i,:]/float(mathcalT),2))
    Covariance_numerical[i] = (mean_product[i]/float(mathcalT)) - (means[i,0]*means[i,1]/(pow(float(mathcalT),2)))
    Correlation_numerical[i] = Covariance_numerical[i]/np.sqrt(Variance_numerical[i,0]*Variance_numerical[i,1])


####################################################################################################################################################################
#####################################################################                          #####################################################################
#####################################################################  ANALYTICAL CORRELATION  #####################################################################
#####################################################################                          #####################################################################
####################################################################################################################################################################


tildelambda_0 = -(1./tau) + Gamma*derivativeX(mu)                   # Eigenvalues of the Jacobian matrix
tildelambda_1 = -(1./tau) - Gamma*derivativeX(mu)/float(N-1)        # for the complete graph, see Eq. (6.15)


Variance_analytical = np.zeros(n_time, dtype=float)
Covariance_analytical = np.zeros(n_time, dtype=float)
Correlation_analytical = np.zeros(n_time, dtype=float)


for i in range(0, n_time):


    # Variance


    Term_0 = ((1./float(N)) + C0*(1. - (1./float(N))))*(-1 + np.exp(2*tildelambda_0*time[i]))/(2.*tildelambda_0)   +   (1-C0)*(1. - (1./float(N)))*(-1 + np.exp(2*tildelambda_1*time[i]))/(2.*tildelambda_1)
    Term_1 = ((1./float(N)) + C1*(1. - (1./float(N))))*np.exp(2*tildelambda_0*time[i])   +   (1-C1)*(1. - (1./float(N)))*np.exp(2*tildelambda_1*time[i])
    Term_2 = (pow(X(mu), 2)/float(N-1))*(  ((1./float(N)) + C2*(N - 1. - (1./float(N))))*pow((-1 + np.exp(tildelambda_0*time[i]))/tildelambda_0, 2)   +   (1-C2)*(1. - (1./float(N)))*pow((-1 + np.exp(tildelambda_1*time[i]))/tildelambda_1, 2)  )

    Variance_analytical[i] = pow(sigma_0, 2)*Term_0 + pow(sigma_1, 2)*Term_1 + pow(sigma_2, 2)*Term_2


    # Covariance


    Term_0 = ((1./float(N)) + C0*(1. - (1./float(N))))*(-1 + np.exp(2*tildelambda_0*time[i]))/(2.*tildelambda_0)   -   (1-C0)*(1./float(N))*(-1 + np.exp(2*tildelambda_1*time[i]))/(2.*tildelambda_1)
    Term_1 = ((1./float(N)) + C1*(1. - (1./float(N))))*np.exp(2*tildelambda_0*time[i])   -   (1-C1)*(1./float(N))*np.exp(2*tildelambda_1*time[i])
    Term_2 = (pow(X(mu), 2)/float(N-1))*(  ((1./float(N)) + C2*(N - 1. - (1./float(N))))*pow((-1 + np.exp(tildelambda_0*time[i]))/tildelambda_0, 2)   -   (1-C2)*(1./float(N))*pow((-1 + np.exp(tildelambda_1*time[i]))/tildelambda_1, 2)  )

    Covariance_analytical[i] = pow(sigma_0, 2)*Term_0 + pow(sigma_1, 2)*Term_1 + pow(sigma_2, 2)*Term_2


    # Correlation
    

    Correlation_analytical[i] = Covariance_analytical[i]/Variance_analytical[i]
    


###################################################################################################################################################################
##########################################################################               ##########################################################################
##########################################################################  FIGURE PLOT  ##########################################################################
##########################################################################               ##########################################################################
###################################################################################################################################################################


figure = plt.figure(figsize=(12, 8))

plt.plot(time, Correlation_analytical, 'b-', linewidth = 2)
plt.plot(time, Correlation_numerical, 'ro', markersize = 8)

plt.grid()
plt.xlabel('Time', fontsize=22)
plt.ylabel('Correlation', fontsize=22)
plt.tick_params(axis='both', which='major', labelsize=18)
plt.legend( ('Analytical', 'Numerical'), loc='best', prop={'size':22} )

plt.show()
